# Supplementary material for: A Fatal Case of Metastatic Pulmonary Calcification during the Puerperium
Source: Int J Mol Sci. 2022 Dec 1;23(23):15131. doi: 10.3390/ijms232315131 (PMC9735927; doi:10.3390/ijms232315131)
Supplement: Supplementary file 1 [file ijms-23-15131-s001.zip]

Archive with 1 entries (1 files):
- ijms-2029906-supplementary.pdf
